# Supplementary material for: A high-resolution gridded dataset to assess electrification in sub-Saharan Africa
Source: Sci Data. 2019 Jul 3;6:110. doi: 10.1038/s41597-019-0122-6 (PMC6610126; doi:10.1038/s41597-019-0122-6)
Supplement: Supplementary file 1 — Download metadata file. [file 41597_2019_122_MOESM1_ESM.zip]

Archive with 3 entries (3 files):
- s_Falchetta031A_study.txt
- a_Falchetta031A_assay.txt
- i_Investigation.txt
