# Supplementary material for: A high-resolution gridded dataset to assess electrification in sub-Saharan Africa
Source: Sci Data. 2019 Jul 3;6:110. doi: 10.1038/s41597-019-0122-6 (PMC6610126; doi:10.1038/s41597-019-0122-6)
Supplement: Supplementary file 1 — Download metadata file. [file 41597_2019_122_MOESM1_ESM.zip › s_Falchetta031A_study.txt]

Source Name	Comment[source url]	Characteristics[geographical location]	Term Source REF	Term Accession Number	Characteristics[environment type]	Term Source REF	Term Accession Number	Protocol REF	Sample Name	Factor Value[temporal_interval]	Factor Value[geographic location]
VIIRS-DNB nighttime lights		Sub-Saharan Africa	GAZ	GAZ:00000587	anthropogenic habitat	ENVO	ENVO:00002031	Data sources and processing tools	VIIRS-DNB data	2014/2018
LandScan gridded population		Sub-Saharan Africa	GAZ	GAZ:00000587	anthropogenic habitat	ENVO	ENVO:00002031	Data sources and processing tools	LandScan data	2014/2017
WorldPop gridded population	https://doi.org/10.1038/sdata.2017.4	Sub-Saharan Africa	GAZ	GAZ:00000587	anthropogenic habitat	ENVO	ENVO:00002031	Data sources and processing tools	WorldPop data	2015;2020
MODIS Land Cover Type, Maryland classification	http://dx.doi.org/10.5067/MODIS/MCD12Q1.006	Sub-Saharan Africa	GAZ	GAZ:00000587	anthropogenic habitat	ENVO	ENVO:00002031	Data sources and processing tools	MODIS data	2017
GADM global administrative layers		Sub-Saharan Africa	GAZ	GAZ:00000587	anthropogenic habitat	ENVO	ENVO:00002031	Data sources and processing tools	GADM data	2018
USAID/DHS StatCompiler surveys		Sub-Saharan Africa	GAZ	GAZ:00000587	anthropogenic habitat	ENVO	ENVO:00002031	Data sources and processing tools	USAID-DHS data	2014/2018
ESMAP/World Bank electrification database		Sub-Saharan Africa	GAZ	GAZ:00000587	anthropogenic habitat	ENVO	ENVO:00002031	Data sources and processing tools	ESMAP-WorldBank data	2014/2016
World Bank MicroData Library household surveys		Sub-Saharan Africa	GAZ	GAZ:00000587	anthropogenic habitat	ENVO	ENVO:00002031	Data sources and processing tools	WorldBank surveys data	2014/2018
