# Supplementary material for: A high-resolution gridded dataset to assess electrification in sub-Saharan Africa
Source: Sci Data. 2019 Jul 3;6:110. doi: 10.1038/s41597-019-0122-6 (PMC6610126; doi:10.1038/s41597-019-0122-6)
Supplement: Supplementary file 1 — Download metadata file. [file 41597_2019_122_MOESM1_ESM.zip › a_Falchetta031A_assay.txt]

Sample Name	Protocol REF	Protocol REF	Protocol REF	Assay Name	Raw Data File	Comment[Data Repository]	Comment[Data Record Accession]	Comment[Data Record URI]
VIIRS-DNB data	Urban and rural areas identification	Electricity access estimation	Classification of consumption tiers	VIIRS-DNB data contribution to noaccess_SSA_2014_2018.nc	noaccess_SSA_2014_2018.nc	Mendeley Data	doi:10.17632/kn4636mtvg	https://doi.org/10.17632/kn4636mtvg
LandScan data	Urban and rural areas identification	Electricity access estimation	Classification of consumption tiers	LandScan data contribution to noaccess_SSA_2014_2018.nc	noaccess_SSA_2014_2018.nc	Mendeley Data	doi:10.17632/kn4636mtvg	https://doi.org/10.17632/kn4636mtvg
WorldPop data	Urban and rural areas identification	Electricity access estimation	Classification of consumption tiers	WorldPop data contribution to noaccess_SSA_2014_2018.nc	noaccess_SSA_2014_2018.nc	Mendeley Data	doi:10.17632/kn4636mtvg	https://doi.org/10.17632/kn4636mtvg
MODIS data	Urban and rural areas identification	Electricity access estimation	Classification of consumption tiers	MODIS data contribution to noaccess_SSA_2014_2018.nc	noaccess_SSA_2014_2018.nc	Mendeley Data	doi:10.17632/kn4636mtvg	https://doi.org/10.17632/kn4636mtvg
GADM data	Urban and rural areas identification	Electricity access estimation	Classification of consumption tiers	GADM data contribution to noaccess_SSA_2014_2018.nc	noaccess_SSA_2014_2018.nc	Mendeley Data	doi:10.17632/kn4636mtvg	https://doi.org/10.17632/kn4636mtvg
USAID-DHS data	Urban and rural areas identification	Electricity access estimation	Classification of consumption tiers	USAID-DHS data contribution to noaccess_SSA_2014_2018.nc	noaccess_SSA_2014_2018.nc	Mendeley Data	doi:10.17632/kn4636mtvg	https://doi.org/10.17632/kn4636mtvg
ESMAP-WorldBank data	Urban and rural areas identification	Electricity access estimation	Classification of consumption tiers	ESMAP-WorldBank data contribution to noaccess_SSA_2014_2018.nc	noaccess_SSA_2014_2018.nc	Mendeley Data	doi:10.17632/kn4636mtvg	https://doi.org/10.17632/kn4636mtvg
WorldBank surveys data	Urban and rural areas identification	Electricity access estimation	Classification of consumption tiers	WorldBank surveys data contribution to noaccess_SSA_2014_2018.nc	noaccess_SSA_2014_2018.nc	Mendeley Data	doi:10.17632/kn4636mtvg	https://doi.org/10.17632/kn4636mtvg
VIIRS-DNB data	Urban and rural areas identification	Electricity access estimation	Classification of consumption tiers	VIIRS-DNB data contribution to tiersofaccess_SSA_2018.nc	tiersofaccess_SSA_2018.nc	Mendeley Data	doi:10.17632/kn4636mtvg	https://doi.org/10.17632/kn4636mtvg
LandScan data	Urban and rural areas identification	Electricity access estimation	Classification of consumption tiers	LandScan data contribution to tiersofaccess_SSA_2018.nc	tiersofaccess_SSA_2018.nc	Mendeley Data	doi:10.17632/kn4636mtvg	https://doi.org/10.17632/kn4636mtvg
WorldPop data	Urban and rural areas identification	Electricity access estimation	Classification of consumption tiers	WorldPop data contribution to tiersofaccess_SSA_2018.nc	tiersofaccess_SSA_2018.nc	Mendeley Data	doi:10.17632/kn4636mtvg	https://doi.org/10.17632/kn4636mtvg
MODIS data	Urban and rural areas identification	Electricity access estimation	Classification of consumption tiers	MODIS data contribution to tiersofaccess_SSA_2018.nc	tiersofaccess_SSA_2018.nc	Mendeley Data	doi:10.17632/kn4636mtvg	https://doi.org/10.17632/kn4636mtvg
GADM data	Urban and rural areas identification	Electricity access estimation	Classification of consumption tiers	GADM data contribution to tiersofaccess_SSA_2018.nc	tiersofaccess_SSA_2018.nc	Mendeley Data	doi:10.17632/kn4636mtvg	https://doi.org/10.17632/kn4636mtvg
USAID-DHS data	Urban and rural areas identification	Electricity access estimation	Classification of consumption tiers	USAID-DHS data contribution to tiersofaccess_SSA_2018.nc	tiersofaccess_SSA_2018.nc	Mendeley Data	doi:10.17632/kn4636mtvg	https://doi.org/10.17632/kn4636mtvg
ESMAP-WorldBank data	Urban and rural areas identification	Electricity access estimation	Classification of consumption tiers	ESMAP-WorldBank data contribution to tiersofaccess_SSA_2018.nc	tiersofaccess_SSA_2018.nc	Mendeley Data	doi:10.17632/kn4636mtvg	https://doi.org/10.17632/kn4636mtvg
WorldBank surveys data	Urban and rural areas identification	Electricity access estimation	Classification of consumption tiers	WorldBank surveys data contribution to tiersofaccess_SSA_2018.nc	tiersofaccess_SSA_2018.nc	Mendeley Data	doi:10.17632/kn4636mtvg	https://doi.org/10.17632/kn4636mtvg
