# Supplementary material for: A high-resolution gridded dataset to assess electrification in sub-Saharan Africa
Source: Sci Data. 2019 Jul 3;6:110. doi: 10.1038/s41597-019-0122-6 (PMC6610126; doi:10.1038/s41597-019-0122-6)
Supplement: Supplementary file 1 — Download metadata file. [file 41597_2019_122_MOESM1_ESM.zip › i_Investigation.txt]

# Investigation File generated for Scientific Data with Investigation File Authoring Tool version 0.1.0 on 10/06/2019 - This metadata file is CC0
ONTOLOGY SOURCE REFERENCE
Term Source Name	GAZ	ENVO	ERO	EFO	IDO	OBI	NCIT
Term Source File	http://data.bioontology.org/ontologies/GAZ	http://data.bioontology.org/ontologies/ENVO	http://data.bioontology.org/ontologies/ERO	http://data.bioontology.org/ontologies/EFO	http://data.bioontology.org/ontologies/IDO	http://data.bioontology.org/ontologies/OBI	http://data.bioontology.org/ontologies/NCIT
Term Source Version	$Revision: 1.512 $		2013-08-02	3.6.0	2017-11-03	2014-08-18	17.06d
Term Source Description	Gazetteer	Environment Ontology	Eagle-I Research Resource Ontology	Experimental Factor Ontology	Infectious Disease Ontology	Ontology for Biomedical Investigations	National Cancer Institute Thesaurus
INVESTIGATION
Investigation Identifier
Investigation Title
Investigation Description
Investigation Submission Date
Investigation Public Release Date
INVESTIGATION PUBLICATIONS
Investigation PubMed ID
Investigation Publication DOI
Investigation Publication Author List
Investigation Publication Title
Investigation Publication Status
Investigation Publication Status Term Accession Number
Investigation Publication Status Term Source REF
INVESTIGATION CONTACTS
Investigation Person Last Name
Investigation Person Mid Initials
Investigation Person First Name
Investigation Person Address
Investigation Person Phone
Investigation Person Fax
Investigation Person Email
Investigation Person Affiliation
Investigation Person Roles
Investigation Person Roles Term Accession Number
Investigation Person Roles Term Source REF
STUDY
Study Identifier	10.1038/s41597-019-0122-6
Study Title	A high-resolution gridded dataset to assess electrification in sub-Saharan Africa
Study Submission Date	19/02/2019
Study Public Release Date	03/07/2019
Study Description	https://www.nature.com/articles/s41597-019-0122-6
Study File Name	s_Falchetta031A_study.txt
Comment[Subject Keywords]	""
Comment[Manuscript Licence]	CC BY-4.0
Comment[Experimental Metadata Licence]	CC0
Comment[Supplementary Information File Name]
Comment[Supplementary Information File Type]
Comment[Supplementary Information File URL]
Comment[Data Repository]	Mendeley Data
Comment[Data Record Accession]	doi:10.17632/kn4636mtvg
Comment[Data Record URI]	https://doi.org/10.17632/kn4636mtvg
STUDY DESIGN DESCRIPTORS
Study Design Type	modeling and simulation objective	observational design	data integration objective
Study Design Type Term Accession Number	ERO:0100102	http://www.ebi.ac.uk/efo/EFO_0000629	ERO:0100092
Study Design Type Term Source REF	ERO	EFO	ERO
STUDY PUBLICATIONS
Study PubMed ID
Study Publication DOI
Study Publication Author List
Study Publication Title
Study Publication Status
Study Publication Status Term Accession Number
Study Publication Status Term Source REF
STUDY FACTORS
Study Factor Name	temporal_interval	geographic location
Study Factor Type	temporal_interval	geographic location
Study Factor Type Term Accession Number	http://www.ifomis.org/bfo/1.1/span#TemporalInterval	GAZ:00000448
Study Factor Type Term Source REF	IDO	OBI
STUDY ASSAYS
Study Assay Measurement Type	Electricity
Study Assay Measurement Type Term Accession Number	NCIT:C61332
Study Assay Measurement Type Term Source REF	NCIT
Study Assay Technology Type	digital curation
Study Assay Technology Type Term Accession Number	OBI:0302914
Study Assay Technology Type Term Source REF	OBI
Study Assay Technology Platform	""
Study Assay File Name	a_Falchetta031A_assay.txt
STUDY PROTOCOLS
Study Protocol Name	Data sources and processing tools	Urban and rural areas identification	Electricity access estimation	Classification of consumption tiers
Study Protocol Type	information acquisition	Identification	data transformation	data transformation
Study Protocol Type Term Accession Number	OBI:0600013	NCIT:C25737	OBI:0200000	OBI:0200000
Study Protocol Type Term Source REF	OBI	NCIT	ERO	ERO
Study Protocol Description				
Study Protocol URI	""	""	""	""
Study Protocol Version				
Study Protocol Parameters Name	""	""	""	""
Study Protocol Parameters Name Term Accession Number	""	""	""	""
Study Protocol Parameters Name Term Source REF	""	""	""	""
Study Protocol Components Name	""	""	""	""
Study Protocol Components Type	""	""	""	""
Study Protocol Components Type Term Accession Number	""	""	""	""
Study Protocol Components Type Term Source REF	""	""	""	""
STUDY CONTACTS
Study Person Last Name	Falchetta	Pachauri	Parkinson	Byers
Study Person First Name	Giacomo	Shonali	Simon	Edward
Study Person Mid Initials
Study Person Email	giacomo.falchetta@feem.it	""	""	""
Study Person Phone
Study Person Fax
Study Person Address
Study Person Affiliation	Energy Program, International Institute for Applied Systems Analysis (IIASA), Schossplatz 1, 2361, Laxenburg, Austria	Energy Program, International Institute for Applied Systems Analysis (IIASA), Schossplatz 1, 2361, Laxenburg, Austria	Energy Program, International Institute for Applied Systems Analysis (IIASA), Schossplatz 1, 2361, Laxenburg, Austria	Energy Program, International Institute for Applied Systems Analysis (IIASA), Schossplatz 1, 2361, Laxenburg, Austria
Study Person Roles
Study Person Roles Term Accession Number
Study Person Roles Term Source REF
Comment[Study Person ORCID]	0000-0003-2607-2195	0000-0001-8138-3178	""	0000-0003-0349-5742
Comment[Funder]
Comment[FundRef ID]
Comment[Funder Term Source REF]
Comment[Grant Identifier]
